# Supplementary material for: Tumor burden monitoring using cell-free tumor DNA could be limited by tumor heterogeneity in advanced breast cancer and should be evaluated together with radiographic imaging
Source: BMC Cancer. 2017 Mar 22;17:210. doi: 10.1186/s12885-017-3185-9 (PMC5362993; doi:10.1186/s12885-017-3185-9)
Supplement: Supplementary file 1 — Clinical and pathological variables. (XLSX 16 kb) [file 12885_2017_3185_MOESM1_ESM.xlsx]

## Sheet: Hoja1
ID	Tumor specimen PIK3CA mutation status COBAS	Tumor specimen PIK3CA mutation status TaqMan Assay (QuantStudio 3D)	Source of archival tissue analyzed	Date of archival tissue	cfDNA PIK3CA mutation status	Date of first plasma sample collection	Years from tumor biopsy to plasma collection	Age at study entry	Tumor Stage	ER status	PR status	Her2 status	Histology	Histologycal grade	Ki 67 (1= greater than 15%, 2= minor or equal to 15%, 0=Unknown)	metastatic sites (1=visceral; 2=bone; 3=both; 0=other)	lines of treatments (1, 2, 3 4=>3); 0=only hormonotherapy
Patient 1	H1047R	H1047R	primary tumor	2006-10-06	wt	2013-12-03	7	51-70	IV	1	1	0	Ductal	2	1	3	3
Patient 2	H1047R	H1047R	primary tumor	2004-01-15	H1047R	2013-12-03	9	51-70	IV	1	0	0	Ductal	2	1	3	0
Patient 3	E545K	E545K	primary tumor	2001-06-19	E545K	2013-12-02	12	51-70	IV	1	1	0	Ductal	1	1	3	4
Patient 4	E545K	E545K	liver metastasis	2008-04-28	E545K	2014-01-28	6	30-50	IV	1	1	0	Ductal	2	0	3	4
Patient 5	wt	wt	primary tumor	1999-02-15	wt	2014-02-03	15	51-70	IV	1	0	0	Ductal	3	1	1	2
Patient 6	E542K	E542K	primary tumor	2013-11-27	E542K	2014-02-10	1	30-50	IIIB	1	1	0	Ductal	2	2	NA	3
Patient 7	E545K	E545K	primary tumor	2009-02-20	E545K	2014-02-13	5	71-80	IV	1	1	0	Ductal	2	1	1	0
Patient 8	wt	wt	primary tumor	1999-06-14	wt	2014-02-13	15	51-70	IV	1	1	0	Ductal	2	1	3	3
Patient 9	wt	wt	skin metastasis	2007-06-22	wt	2014-02-13	7	30-50	IV	1	1	1	Ductal	2	1	0	4
Patient 10	wt	wt	lymph node metastasis	2008-08-12	wt	2014-02-13	6	51-70	IV	1	1	0	Lobular	2	2	3	4
Patient 11	E545K	E545K	primary tumor	2005-06-23	E545K	2014-03-06	9	71-80	IV	1	0	0	Lobular	2	1	3	3
Patient 12	wt	wt	primary tumor	1999-11-19	wt	2014-02-13	15	71-80	IV	1	1	0	Ductal	3	1	3	1
Patient 13	wt	wt	primary tumor	2011-01-13	wt	2014-02-17	3	71-80	IV	1	0	0	Ductal	3	1	1	2
Patient 14	wt	wt	primary tumor	2006-05-01	wt	2014-02-17	8	51-70	IV	1	1	0	Ductal	3	1	2	2
Patient 15	H1047R	H1047R	primary tumor	2002-07-17	H1047R	2014-02-18	12	51-70	IV	1	1	0	Ductal	2	0	3	1
Patient 16	wt	wt	primary tumor	2002-08-01	wt	2014-02-20	12	51-70	IV	1	1	0	Ductal	2	2	3	2
Patient 17	H1047R	H1047R	primary tumor	2002-04-10	wt	2014-02-21	12	51-70	IV	1	1	0	Ductal	2	1	1	1
Patient 18	wt	wt	primary tumor	2004-07-10	wt	2014-03-05	10	51-70	IV	1	0	1	Ductal	3	1	1	1
Patient 19	wt	wt	lung metastasis	2005-05-24	wt	2014-03-05	9	51-70	IV	1	1	0	Ductal	2	1	1	2
Patient 20	H1047R	H1047R	primary tumor	2014-04-05	wt	2014-03-03	0	71-80	IV	1	0	0	Ductal	1	2	2	1
Patient 21	wt	wt	lymph node metastasis	2009-05-20	wt	2014-03-07	5	71-80	IV	1	0	0	Lobular	3	0	3	4
Patient 22	wt	wt	primary tumor	2002-09-12	wt	2014-03-06	12	71-80	IV	1	0	0	Ductal	2	2	3	4
Patient 23	wt	wt	primary tumor	2001-04-03	wt	2014-03-07	13	51-70	IV	1	0	0	Ductal	2	1	3	4
Patient 24	wt	wt	primary tumor	2000-04-09	wt	2014-03-07	14	71-80	IV	1	0	0	Ductal	2	1	2	0
Patient 25	H1047R	H1047R	primary tumor	2005-10-31	H1047R	2014-03-07	9	71-80	IV	1	0	0	Ductal	2	2	3	4
Patient 26	wt	wt	primary tumor	2004-08-19	wt	2014-03-05	10	71-80	IV	1	1	0	Ductal	3	1	1	4
Patient 27	wt	wt	primary tumor	2014-01-14	wt	2014-01-14	0	51-70	IIIA	1	1	0	Ductal	2	2	NA	1
Patient 28	wt	wt	primary tumor	2014-03-04	wt	2014-03-14	0	71-80	IIB	1	0	1	Ductal	2	1	NA	1
Patient 29	H1047R	H1047R	primary tumor	2014-03-13	wt	2014-03-18	0	30-50	IIIB	1	1	1	Lobular	3	1	NA	1
Patient 30	H1047R	H1047R	primary tumor	2014-02-06	wt	2014-03-19	0	71-80	IIIB	1	1	0	Ductal	2	0	NA	1
Patient 31	H1047R	H1047R	primary tumor	2004-02-02	H1047R	2014-03-27	10	30-50	IV	1	1	1	Ductal	2	1	3	4
Patient 32	wt	wt	primary tumor	2004-04-10	wt	2014-04-10	10	30-50	IV	1	0	0	Ductal	2	2	1	4
Patient 33	wt	wt	primary tumor	2014-04-10	wt	2014-04-10	0	71-80	IIB	1	1	0	Ductal	2	2	NA	1
Patient 34	wt	wt	primary tumor	2014-04-11	wt	2014-04-11	0	51-70	IIIB	1	1	0	Ductal	2	2	NA	1
Patient 35	wt	wt	primary tumor	2014-04-24	wt	2014-04-24	0	51-70	IIB	1	1	0	Ductal	2	2	NA	1
Patient 36	E542K	E542K	primary tumor	2014-04-24	wt	2014-04-24	0	51-70	IIB	1	1	0	Ductal	2	2	NA	1
Patient 37	wt	wt	primary tumor	2014-04-30	wt	2014-04-30	0	51-70	IIIA	1	1	0	Ductal	2	1	NA	1
Patient 38	H1047R	H1047R	primary tumor	2014-05-13	wt	2014-05-13	0	51-70	IIB	1	1	0	Ductal	2	2	NA	1
Patient 39	wt	wt	primary tumor	2014-05-22	wt	2014-05-22	0	30-50	IIIA	1	0	0	Ductal	2	1	NA	1
Patient 40	wt	wt	primary tumor	2001-05-21	wt	2014-05-23	13	30-50	IV	1	1	0	Ductal	2	2	2	4
Patient 41	E545K	E545K	primary tumor	2014-06-04	wt	2014-06-04	0	51-70	IIB	1	0	1	Ductal	2	1	NA	1
Patient 42	E542K	E542K	primary tumor	2014-09-19	wt	2014-09-19	0	51-70	IIIB	1	1	1	Ductal	2	1	NA	1
Patient 43	E542K	E542K	primary tumor	2007-04-24	E542K	2014-09-23	7	30-50	IV	1	0	0	Ductal	2	1	3	4
Patient 44	H1047R	H1047R	primary tumor	2005-03-08	H1047R	2014-08-29	9	51-70	IV	1	1	0	Lobular	1	2	3	4
Patient 45	wt	wt	primary tumor	2014-09-25	wt	2014-09-25	0	71-80	IIIA	1	1	0	Ductal	2	1	NA	1
Patient 46	wt	wt	primary tumor	2000-09-19	wt	2014-10-10	14	51-70	IV	1	1	1	Ductal	3	1	1	4
Patient 47	wt	wt	lymph node metastasis	2005-01-04	wt	2014-11-03	9	51-70	IV	1	1	0	Ductal	3	1	3	4
Patient 48	wt	wt	primary tumor	2014-11-17	wt	2014-11-17	0	51-70	IIIA	1	1	0	Ductal	2	1	NA	1
Patient 49	wt	wt	primary tumor	2014-11-17	wt	2014-11-17	0	51-70	IIIB	1	1	0	Ductal	2	1	NA	1
